# Supplementary material for: Adherence to the Mediterranean Diet Is Inversely Associated with the Prevalence of Metabolic Syndrome in Older People from the North of Spain
Source: Nutrients. 2022 Oct 28;14(21):4536. doi: 10.3390/nu14214536 (PMC9657522; doi:10.3390/nu14214536)
Supplement: Supplementary file 1 [file nutrients-14-04536-s001.zip]

Archive with 1 entries (1 files):
- nutrients-1931491-supplementary.pdf
